# Supplementary material for: Dissociating selectivity adjustments from temporal learning–introducing the context-dependent proportion congruency effect
Source: PLoS One. 2022 Dec 13;17(12):e0276611. doi: 10.1371/journal.pone.0276611 (PMC9747054; doi:10.1371/journal.pone.0276611)
Supplement: S1 Appendix — (ZIP) [file pone.0276611.s002.zip]

Archive with 5 entries (4 files):
- cmt model with instructions/
- cmt model with instructions/gloLoBlock.m
- cmt model with instructions/gloLoFunction.m
- cmt model with instructions/inputGenerator.m
- cmt model with instructions/instructions.txt
