# Supplementary material for: Dissociating selectivity adjustments from temporal learning–introducing the context-dependent proportion congruency effect
Source: PLoS One. 2022 Dec 13;17(12):e0276611. doi: 10.1371/journal.pone.0276611 (PMC9747054; doi:10.1371/journal.pone.0276611)
Supplement: S1 Appendix — (ZIP) [file pone.0276611.s002.zip › cmt model with instructions/gloLoBlock.m]

% Variables in R: "sub", "resp", "tar", "dis", "cong", "pc", "condition", "corr", "rt", "acc", "model"
%clear all; clc

tic ;

data.sub = [ ] ;
data.tar = [ ] ;
data.dis = [ ] ;
data.cong = [ ] ;
data.pc = [ ] ;
data.condition = [ ] ;
data.corr = [ ] ;
data.resp = [ ] ;
data.rt = [ ] ;
data.acc = [ ] ;
data.conflict = [ ] ;
data.taskInput_global = [ ] ;
data.taskInput_local = [ ] ;
data.model = [ ] ;

numSubjects = 5000 ;

for match = 0 : 1

    for conterBalancing = 1 : 2

        for subject = 1 : numSubjects

            inputGenerator ;

            if match == 0
                if conterBalancing == 1
                    t1 = readtable("inFile_high_low_mixed.txt") ;
                    t2 = readtable("inFile_low_high_mixed.txt") ;
                else
                    t1 = readtable("inFile_low_high_mixed.txt") ;
                    t2 = readtable("inFile_high_low_mixed.txt") ;
                end
            else
                if conterBalancing == 1
                    t1 = readtable("inFile_high_low_mixed.txt") ;
                    t2 = readtable("inFile_high_low_mixed.txt") ;
                else
                    t1 = readtable("inFile_low_high_mixed.txt") ;
                    t2 = readtable("inFile_low_high_mixed.txt") ;
                end
            end

            totalTrials = size( t1, 1 ) ;
            dumVarTest = [ ones(1, 16 ) ones( 1, 16 ) * 2 ] ;
            dumVarExp = [ ones(1, 32 ) ones( 1, 32 ) * 2 ] ;
            whichModel = [ dumVarTest( randperm( length( dumVarTest ) ) ),...
                           dumVarExp( randperm( length( dumVarExp ) ) ),... 
                           dumVarExp( randperm( length( dumVarExp ) ) ),... 
                           dumVarExp( randperm( length( dumVarExp ) ) ),... 
                           dumVarExp( randperm( length( dumVarExp ) ) ),... 
                           dumVarExp( randperm( length( dumVarExp ) ) ),... 
                           dumVarExp( randperm( length( dumVarExp ) ) ),... 
                           dumVarExp( randperm( length( dumVarExp ) ) ),... 
                           dumVarExp( randperm( length( dumVarExp ) ) ),... 
                           dumVarExp( randperm( length( dumVarExp ) ) ),... 
                           dumVarExp( randperm( length( dumVarExp ) ) ),... 
                           ] ;
            
            if match == 0
                if conterBalancing == 1
                    sub = subject * ones( 1, totalTrials * 2 ) ;
                else
                    sub = numSubjects + subject * ones( 1, totalTrials * 2 ) ;
                end
            else
                if conterBalancing == 1
                    sub = 2 * numSubjects + subject * ones( 1, totalTrials * 2 ) ;
                else
                    sub = 3 * numSubjects + subject * ones( 1, totalTrials * 2 ) ;
                end
            end

            tar = zeros( 1, totalTrials * 2 ) ;
            tar( whichModel == 1 ) = table2array( t1( : , 2 ) ) ;
            tar( whichModel == 2 ) = table2array( t2( : , 2 ) ) ;

            dis = zeros( 1, totalTrials * 2 ) ;
            dis( whichModel == 1 ) = table2array( t1( : , 3 ) ) ;
            dis( whichModel == 2 ) = table2array( t2( : , 3 ) ) ;

            cong = zeros( 1, totalTrials * 2 ) ;
            cong( whichModel == 1 ) = table2array( t1( : , 4 ) ) ;
            cong( whichModel == 2 ) = table2array( t2( : , 4 ) ) ;

            pc = zeros( 1, totalTrials * 2 ) ;
            pc( whichModel == 1 ) = table2array( t1( : , 5 ) ) ;
            pc( whichModel == 2 ) = table2array( t2( : , 5 ) ) ;

            condition = match * ones( 1, totalTrials * 2 ) ;

            corr = tar ;

            % to be filled out
            resp = zeros( 1, totalTrials * 2 ) ;
            rt = zeros( 1, totalTrials * 2 ) ;
            acc = zeros( 1, totalTrials * 2 ) ;
            conflict = zeros( 1, totalTrials * 2 ) ;
            taskInput_global = zeros( 1, totalTrials * 2 ) ;
            taskInput_local = zeros( 1, totalTrials * 2 ) ;

            model = whichModel ;

            % Initialize control variables
            taskInput_glob = .41 ;
            taskInput_loc = .41 ;
            
            for trial = 1 : ( totalTrials * 2 )

                task = model( trial ) ;

                highWeight = 3/4 ;
                lowWeight = 1 - highWeight ;

                % global task
                globalAdj_glob = ( taskInput_glob - .4 ) * .5 ;
                localAdj_glob = ( taskInput_glob - .4 ) * -.5 ;

                % local task
                globalAdj_loc = ( taskInput_loc - .4 ) * -.5 ;
                localAdj_loc = ( taskInput_loc - .4 ) * .5 ;

                if task == 1
                    globalWeight = .6 + ( highWeight * globalAdj_glob + lowWeight * globalAdj_loc ) ;
                    localWeight = .2 + ( highWeight * localAdj_glob + lowWeight * localAdj_loc ) ;
                else
                    globalWeight = .2 + ( highWeight * globalAdj_loc + lowWeight * globalAdj_glob ) ;
                    localWeight = .6 + ( highWeight * localAdj_loc + lowWeight * localAdj_glob ) ;
                end

                target = tar( trial ) + 1 ;
                distractor = dis( trial ) + 1 ;
                [ rt( trial ), conflict( trial ), resp( trial ) ] = gloLoFunction( task, target, distractor, globalWeight, localWeight ) ;
                acc( trial ) = resp( trial ) == corr( trial ) ;
                taskInput_global( trial ) = taskInput_glob ;
                taskInput_local( trial ) = taskInput_loc ;
                

                if task == 1
                    lastConflict_glob = conflict( trial ) ;
                    lastTaskInput_glob = taskInput_glob ;
                    taskInput_glob = ( .95 ) * lastTaskInput_glob + ( 1 - .95 ) * ( ( 1 / 172 ) * lastConflict_glob - 505.5750 / 172 ) ;
                    if ( taskInput_glob > .8 )
                        taskInput_glob = .8 ;
                    end
                    if ( taskInput_glob < .02 )
                        taskInput_glob = .02 ;
                    end
                else
                    lastConflict_loc = conflict( trial ) ;
                    lastTaskInput_loc = taskInput_loc ;
                    taskInput_loc = ( .95 ) * lastTaskInput_loc + ( 1 - .95 ) * ( ( 1 / 172 ) * lastConflict_loc - 505.5750 / 172 ) ;
                    if ( taskInput_loc > .8 )
                        taskInput_loc = .8 ;
                    end
                    if ( taskInput_loc < .02 )
                        taskInput_loc = .02 ;
                    end
                end

            end % for trials

            data.sub = [ data.sub ; sub' ] ;
            data.tar = [ data.tar ; tar' ] ;
            data.dis = [ data.dis ; dis' ] ;
            data.cong = [ data.cong ; cong' ] ;
            data.pc = [ data.pc ; pc' ] ;
            data.condition = [ data.condition ; condition' ] ;
            data.corr = [ data.corr ; corr' ] ;
            data.resp = [ data.resp ; resp' ] ;
            data.rt = [ data.rt ; rt' ] ;
            data.acc = [ data.acc ; acc' ] ;
            data.conflict = [ data.conflict ; conflict' ] ;
            data.taskInput_global = [ data.taskInput_global ; taskInput_global' ] ;
            data.taskInput_local = [ data.taskInput_local ; taskInput_local' ] ;
            data.model = [ data.model ; model' ] ;

        end

    end

end

writetable( struct2table( data ), [ 'gloLo_output_' num2str( numSubjects ) '_' num2str( totalTrials * 2 ) '_' num2str( lowWeight ) '.txt' ], 'Delimiter', '\t', 'WriteVariableNames', true ) ;

toc
