# Supplementary material for: Dissociating selectivity adjustments from temporal learning–introducing the context-dependent proportion congruency effect
Source: PLoS One. 2022 Dec 13;17(12):e0276611. doi: 10.1371/journal.pone.0276611 (PMC9747054; doi:10.1371/journal.pone.0276611)
Supplement: S1 Appendix — (ZIP) [file pone.0276611.s002.zip › cmt model with instructions/gloLoFunction.m]

function [ rt, conflict, response, outputHist ] = gloLoFunction( task, target, distractor, globalWeight, localWeight )

numTrials = 1 ;
primeCycles = 1000 ;
maxCycles = 500000 ;
estr = 1 ;

stdevNoise = 2.5 ;
tau = .01 ; 
thresh = .42 ;


b = 4 ; c = 2.5 ; d = 2.5 ; 
n = -2 ; % task-layer inhibition ( originally -2 )
a = -2 ; % stim-layers inhibition ( originally -2 )
m = -2 ; % response-layer inhibition ( originally -2 )
e = 2 ;  % from global letter to global-dimension unit
f = 2 ;  % from local letter to local-dimension unit


wt = [ 
      0 n 	b b b b	  0 0 0 0   0 0 0 0 ; 
	  n 0 	0 0 0 0   b b b b   0 0 0 0 ;

	  e 0 	0 a a a   0 0 0 0   c 0 0 0 ;
	  e 0 	a 0 a a	  0 0 0 0   0 c 0 0 ;
	  e 0 	a a 0 a   0 0 0 0   0 0 c 0 ;
      e 0   a a a 0   0 0 0 0   0 0 0 c ;

	  0 f 	0 0 0 0   0 a a a   d 0 0 0 ;
	  0 f 	0 0 0 0	  a 0 a a   0 d 0 0 ;
	  0 f 	0 0 0 0   a a 0 a   0 0 d 0 ;
      0 f   0 0 0 0   a a a 0   0 0 0 d ;

	  0 0 	c 0 0 0   d 0 0 0   0 m m m ;
	  0 0 	0 c 0 0   0 d 0 0   m 0 m m ;
      0 0   0 0 c 0   0 0 d 0   m m 0 m ;
      0 0   0 0 0 c   0 0 0 d   m m m 0 
      ] ;
	
bias = [ 0 0   -4 -4 -4 -4   -4 -4 -4 -4  -1 -1 -1 -1 ] ;

silencer = 0 ;
cascNet =  [ bias( 1 : 10 ) silencer silencer silencer silencer ] ;
act = ( 1 ./ ( 1 + exp( -bias ) ) ) ;

inputWeights = [ globalWeight localWeight ] ;

f = 1 ;
x = 0.5 ;

letters = [ f x x x ;
            x f x x ;
            x x f x ;
            x x x f ;
           ] ;

% ******************** TASK/STIM SPECIFICATION ****************************

taskInput = inputWeights ;

if task == 1
	stimInput = [ letters( target, : ) letters( distractor, : ) ] ;
else
    stimInput = [ letters( distractor, : ) letters( target, : ) ] ;
end

report = zeros( primeCycles + maxCycles, length( act ) ) ; rt = 0 ;

% ******************** PRIMING STEP ****************************

input = [ taskInput   0 0 0 0   0 0 0 0   silencer silencer silencer silencer ] ; % holding responses down...
for cy = 1 : primeCycles 

 rawNet =  ( act * wt ) + estr * input + bias + ( stdevNoise * randn( 1, 14 ) ) ;
 
 cascNet =  ( ( 1 - tau ) * cascNet ) + ( tau * rawNet  ) ;
 act = ( 1 ./ ( 1 + exp( -cascNet ) ) ) ;
 report( cy, : ) = act ;

end

% ******************** STIMULUS STEP ****************************

input = [ taskInput stimInput 0 0 0 0 ] ;
response = [ ] ;

for cy = 1 : maxCycles

 rawNet =  ( act * wt ) + estr * input + bias + ( stdevNoise * randn( 1 , 14 ) ) ;
 cascNet =  ( ( 1 - tau ) * cascNet ) + ( tau * rawNet ) ;    %+ ( stdevNoise * randn( 1, 10 ) ) ;
 act = ( 1 ./ ( 1 + exp ( -cascNet ) ) ) ;

 report( primeCycles + cy, : ) = act ;
 if ( isempty( response ) && ( max( act( 11 : 14 ) ) ) > thresh)
	rt = cy ;
    respDummy = find( act( 11 : 14 ) == max( act( 11 : 14 ) ) ) ;
    response = respDummy( randi( length( respDummy ) ) ) - 1 ;
	break
 end

end % for cy

if isempty( response )
    response = 4 ;
end

r1 = report( : , 11 ) ; 
r2 = report( : , 12 ) ;
r3 = report( : , 13 ) ; 
r4 = report( : , 14 ) ;
outputHist = report( primeCycles + 1 : primeCycles + rt , 11 : 14 ) ;

% THIS IS CUMULATIVE POST-STIM CONFLICT:
R1 = r1( primeCycles + 1 : primeCycles + rt ) ;
R2 = r2( primeCycles + 1 : primeCycles + rt ) ;
R3 = r3( primeCycles + 1 : primeCycles + rt ) ;
R4 = r4( primeCycles + 1 : primeCycles + rt ) ;
conflict = sum( R1 .* R2 + R1 .* R3 + R1 .* R4 + R2 .* R3 + R2 .* R4 + R3 .* R4 ) * 4 ;
