# Supplementary material for: Dissociating selectivity adjustments from temporal learning–introducing the context-dependent proportion congruency effect
Source: PLoS One. 2022 Dec 13;17(12):e0276611. doi: 10.1371/journal.pone.0276611 (PMC9747054; doi:10.1371/journal.pone.0276611)
Supplement: S1 Appendix — (ZIP) [file pone.0276611.s002.zip › cmt model with instructions/inputGenerator.m]

%Create input for temporal learning model

%%% high PC TEST
highPCTest = zeros( 16, 2 );

% targets
highPCTest( 1 : 6 , 1 ) = 1 ;
highPCTest( 7 : 12 , 1 ) = 2 ;

highPCTest( 13 : 14, 1 ) = 3 ;
highPCTest( 15 : 16, 1 ) = 4 ;

% distractors
highPCTest( 1 : 5 , 2 ) = 1 ;
highPCTest( 6 , 2 ) = 2 ;

highPCTest( 7 : 11 , 2 ) = 2 ;
highPCTest( 12 , 2 ) = 1 ;

highPCTest( 13, 2 ) = 3 ;
highPCTest( 14, 2 ) = 4 ;

highPCTest( 15, 2 ) = 3 ;
highPCTest( 16, 2 ) = 4 ;

%%% low PC TEST
lowPCTest = zeros( 16, 2 );

% targets
lowPCTest( 1 : 6 , 1 ) = 1 ;
lowPCTest( 7 : 12 , 1 ) = 2 ;

lowPCTest( 13 : 14, 1 ) = 3 ;
lowPCTest( 15 : 16, 1 ) = 4 ;

% distractors
lowPCTest( 1 : 5 , 2 ) = 2;
lowPCTest( 6 , 2 ) = 1 ;

lowPCTest( 7 : 11 , 2 ) = 1 ;
lowPCTest( 12 , 2 ) = 2 ;

lowPCTest( 13, 2 ) = 3 ;
lowPCTest( 14, 2 ) = 4 ;

lowPCTest( 15, 2 ) = 3 ;
lowPCTest( 16, 2 ) = 4 ;

%%% high PC
highPC = zeros( 32, 2 );

% targets
highPC( 1 : 12 , 1 ) = 1 ;
highPC( 13 : 24 , 1 ) = 2 ;

highPC( 25 : 28, 1 ) = 3 ;
highPC( 29 : 32, 1 ) = 4 ;

% distractors
highPC( 1 : 10 , 2 ) = 1 ;
highPC( 11 : 12 , 2 ) = 2 ;

highPC( 13 : 22 , 2 ) = 2 ;
highPC( 23 : 24 , 2 ) = 1 ;

highPC( 25 : 26, 2 ) = 3 ;
highPC( 27 : 28, 2 ) = 4 ;

highPC( 29 : 30, 2 ) = 3 ;
highPC( 31 : 32, 2 ) = 4 ;

%%% low PC
lowPC = zeros( 32, 2 );

% targets
lowPC( 1 : 12 , 1 ) = 1 ;
lowPC( 13 : 24 , 1 ) = 2 ;

lowPC( 25 : 28, 1 ) = 3 ;
lowPC( 29 : 32, 1 ) = 4 ;

% distractors
lowPC( 1 : 10 , 2 ) = 2 ;
lowPC( 11 : 12 , 2 ) = 1 ;

lowPC( 13 : 22 , 2 ) = 1 ;
lowPC( 23 : 24 , 2 ) = 2 ;

lowPC( 25 : 26, 2 ) = 3 ;
lowPC( 27 : 28, 2 ) = 4 ;

lowPC( 29 : 30, 2 ) = 3 ;
lowPC( 31 : 32, 2 ) = 4 ;

testBlockLength = size( highPCTest, 1 ) ;
blockLength = size( highPC, 1 ) ;

trialSeq = [ highPCTest( randperm( testBlockLength ), : ) ;
    highPC( randperm( blockLength ), : ) ;
    highPC( randperm( blockLength ), : ) ;
    highPC( randperm( blockLength ), : ) ;
    highPC( randperm( blockLength ), : ) ;
    highPC( randperm( blockLength ), : ) ;
    lowPC( randperm( blockLength ), : ) ;
    lowPC( randperm( blockLength ), : ) ;
    lowPC( randperm( blockLength ), : ) ;
    lowPC( randperm( blockLength ), : ) ;
    lowPC( randperm( blockLength ), : ) ;
    ] ;

dataS.corr_resp( 1 : length( trialSeq ), 1 ) = zeros( length( trialSeq ), 1 ) ;
dataS.target( 1 : length( trialSeq ), 1 ) = zeros( length( trialSeq ), 1 ) ;
dataS.distractor( 1 : length( trialSeq ), 1 ) = zeros( length( trialSeq ), 1 ) ;
dataS.congruency( 1 : length( trialSeq ), 1 ) = zeros( length( trialSeq ), 1 ) ;
dataS.pc( 1 : length( trialSeq ), 1 ) = zeros( length( trialSeq ), 1 ) ;
dataS.matching( 1 : length( trialSeq ), 1 ) = zeros( length( trialSeq ), 1 ) ;

for i = 1 : length( trialSeq )
    dataS.corr_resp( i, 1 ) = trialSeq( i, 1 ) - 1 ;
    dataS.target( i, 1 ) = trialSeq( i, 1 ) - 1 ;
    dataS.distractor( i, 1 ) = trialSeq( i, 2 ) - 1 ;
    dataS.congruency( i, 1 ) = dataS.target( i, 1 ) == dataS.distractor( i, 1 ) ;
    if i == testBlockLength
        dataS.pc( 1 : testBlockLength, 1 ) = round( mean( dataS.congruency( 1 : testBlockLength, 1 ) ) ) ;
    elseif i > testBlockLength
        if mod( i - testBlockLength, blockLength ) == 0
            dataS.pc( ( testBlockLength + ( floor( i / blockLength ) - 1 ) * blockLength + 1 ) : i, 1 ) = round( mean( dataS.congruency( ( testBlockLength + ( floor( i / blockLength ) - 1 ) * blockLength + 1 ) : i, 1 ) ) ) ;
        end
    end
end
writetable( struct2table( dataS ), 'inFile_high_low_mixed.txt', 'Delimiter', '\t', 'WriteVariableNames', false ) ;

trialSeq = [ lowPCTest( randperm( testBlockLength ), : ) ;
    lowPC( randperm( blockLength ), : ) ;
    lowPC( randperm( blockLength ), : ) ;
    lowPC( randperm( blockLength ), : ) ;
    lowPC( randperm( blockLength ), : ) ;
    lowPC( randperm( blockLength ), : ) ;
    highPC( randperm( blockLength ), : ) ;
    highPC( randperm( blockLength ), : ) ;
    highPC( randperm( blockLength ), : ) ;
    highPC( randperm( blockLength ), : ) ;
    highPC( randperm( blockLength ), : ) ;
    ] ;

dataS.corr_resp( 1 : length( trialSeq ), 1 ) = zeros( length( trialSeq ), 1 ) ;
dataS.target( 1 : length( trialSeq ), 1 ) = zeros( length( trialSeq ), 1 ) ;
dataS.distractor( 1 : length( trialSeq ), 1 ) = zeros( length( trialSeq ), 1 ) ;
dataS.congruency( 1 : length( trialSeq ), 1 ) = zeros( length( trialSeq ), 1 ) ;
dataS.pc( 1 : length( trialSeq ), 1 ) = zeros( length( trialSeq ), 1 ) ;
dataS.matching( 1 : length( trialSeq ), 1 ) = zeros( length( trialSeq ), 1 ) ;

for i = 1 : length( trialSeq )
    dataS.corr_resp( i, 1 ) = trialSeq( i, 1 ) - 1 ;
    dataS.target( i, 1 ) = trialSeq( i, 1 ) - 1 ;
    dataS.distractor( i, 1 ) = trialSeq( i, 2 ) - 1 ;
    dataS.congruency( i, 1 ) = dataS.target( i, 1 ) == dataS.distractor( i, 1 ) ;
    if i == testBlockLength
        dataS.pc( 1 : testBlockLength, 1 ) = round( mean( dataS.congruency( 1 : testBlockLength, 1 ) ) ) ;
    elseif i > testBlockLength
        if mod( i - testBlockLength, blockLength ) == 0
            dataS.pc( ( testBlockLength + ( floor( i / blockLength ) - 1 ) * blockLength + 1 ) : i, 1 ) = round( mean( dataS.congruency( ( testBlockLength + ( floor( i / blockLength ) - 1 ) * blockLength + 1 ) : i, 1 ) ) ) ;
        end
    end
end
writetable( struct2table( dataS ), 'inFile_low_high_mixed.txt', 'Delimiter', '\t', 'WriteVariableNames', false ) ;
%fclose( 'all' ) ;
