# Supplementary material for: Dissociating selectivity adjustments from temporal learning–introducing the context-dependent proportion congruency effect
Source: PLoS One. 2022 Dec 13;17(12):e0276611. doi: 10.1371/journal.pone.0276611 (PMC9747054; doi:10.1371/journal.pone.0276611)
Supplement: S1 Appendix — (ZIP) [file pone.0276611.s002.zip › cmt model with instructions/instructions.txt]

The script "inputGenerator" generates the same type of trial information (per participant) that is also used for the temporal learning model.
Because the latter model reads in text files, this script also generates text files although this would not be necessary, in this case.
(There is potential for code acceleration here.)

The script "gloLoBlock" controls/runs the simulation. In line 21, the parameter "numSubjects" specifies the number of participants 
per counter-balancing condition, for both the Matching and the Contrasting case. As there are two counter-balancing conditions in both cases,
this means the overall number of simulated participants is four times as high.
In line 117, the parameter "highWeight" controls how strongly the adaptation of the currently active model instantiation is weighted.
(This automatically determines how strongly the adaptation of the currently inactive instantiation is weighted [i.e., "lowWeight = 1 - highWeight" in line 118]).
For each simulated participant, the script iterates through the trials generated by "inputGenerator".
The output is stored in stored in a file whose name specifies how many subjects (per counter-balancing condition per case) were simulated,
how many trials were simulated per subject, and how strong the influence of the respective other context (i.e., the respectively inactive model instantiation) was.

In each trial, "gloLoBlock" calls the function "gloLoFunction" which simulates information processing in a single trial.
As input, it receives the information what task should be performed (i.e., which stimulus dimension contains the target and which the distractor),
what target and distractor are, and what the processing weights for the two stimulus dimensions are. 
It returns the response time, the conflict signal, and the response, in that trial.
