# Supplementary material for: Dissociating selectivity adjustments from temporal learning–introducing the context-dependent proportion congruency effect
Source: PLoS One. 2022 Dec 13;17(12):e0276611. doi: 10.1371/journal.pone.0276611 (PMC9747054; doi:10.1371/journal.pone.0276611)
Supplement: S2 Appendix — (ZIP) [file pone.0276611.s003.zip]

Archive with 26 entries (24 files):
- S2 Appendix/
- __MACOSX/._S2 Appendix
- S2 Appendix/temporal learning model/
- __MACOSX/S2 Appendix/._temporal learning model
- S2 Appendix/Description.docx
- __MACOSX/S2 Appendix/._Description.docx
- S2 Appendix/temporal learning model/DoubleIdentity.java
- __MACOSX/S2 Appendix/temporal learning model/._DoubleIdentity.java
- S2 Appendix/temporal learning model/DoubleInput.java
- __MACOSX/S2 Appendix/temporal learning model/._DoubleInput.java
- S2 Appendix/temporal learning model/DoubleDataSet.java
- __MACOSX/S2 Appendix/temporal learning model/._DoubleDataSet.java
- S2 Appendix/temporal learning model/inFile_high_low_mixed.txt
- __MACOSX/S2 Appendix/temporal learning model/._inFile_high_low_mixed.txt
- S2 Appendix/temporal learning model/DoubleResponse.java
- __MACOSX/S2 Appendix/temporal learning model/._DoubleResponse.java
- S2 Appendix/temporal learning model/DoubleNode.java
- __MACOSX/S2 Appendix/temporal learning model/._DoubleNode.java
- S2 Appendix/temporal learning model/inFile_low_high_mixed.txt
- __MACOSX/S2 Appendix/temporal learning model/._inFile_low_high_mixed.txt
- S2 Appendix/temporal learning model/DoubleEpisode.java
- __MACOSX/S2 Appendix/temporal learning model/._DoubleEpisode.java
- S2 Appendix/temporal learning model/DoubleRunTime.java
- __MACOSX/S2 Appendix/temporal learning model/._DoubleRunTime.java
- S2 Appendix/temporal learning model/DoubleMain.java
- __MACOSX/S2 Appendix/temporal learning model/._DoubleMain.java
