# Supplementary material for: Dissociating selectivity adjustments from temporal learning–introducing the context-dependent proportion congruency effect
Source: PLoS One. 2022 Dec 13;17(12):e0276611. doi: 10.1371/journal.pone.0276611 (PMC9747054; doi:10.1371/journal.pone.0276611)
Supplement: S2 Appendix — (ZIP) [file pone.0276611.s003.zip › S2 Appendix/temporal learning model/inFile_low_high_mixed.txt]

1	1	1	1	0	0
0	0	1	0	0	0
3	3	2	0	0	0
0	0	1	0	0	0
0	0	1	0	0	0
1	1	0	0	0	0
2	2	3	0	0	0
0	0	1	0	0	0
0	0	1	0	0	0
1	1	0	0	0	0
1	1	0	0	0	0
2	2	2	1	0	0
1	1	0	0	0	0
3	3	3	1	0	0
0	0	0	1	0	0
1	1	0	0	0	0
0	0	1	0	0	0
3	3	3	1	0	0
0	0	1	0	0	0
1	1	1	1	0	0
1	1	0	0	0	0
1	1	0	0	0	0
0	0	0	1	0	0
2	2	3	0	0	0
2	2	3	0	0	0
0	0	1	0	0	0
1	1	0	0	0	0
1	1	0	0	0	0
1	1	0	0	0	0
3	3	3	1	0	0
0	0	1	0	0	0
1	1	0	0	0	0
0	0	1	0	0	0
3	3	2	0	0	0
0	0	1	0	0	0
1	1	0	0	0	0
0	0	1	0	0	0
0	0	0	1	0	0
3	3	2	0	0	0
1	1	0	0	0	0
2	2	2	1	0	0
1	1	0	0	0	0
1	1	0	0	0	0
0	0	1	0	0	0
0	0	1	0	0	0
0	0	1	0	0	0
1	1	1	1	0	0
2	2	2	1	0	0
0	0	1	0	0	0
1	1	1	1	0	0
3	3	3	1	0	0
3	3	2	0	0	0
1	1	1	1	0	0
2	2	3	0	0	0
1	1	0	0	0	0
0	0	1	0	0	0
1	1	0	0	0	0
0	0	0	1	0	0
1	1	0	0	0	0
3	3	2	0	0	0
0	0	1	0	0	0
1	1	0	0	0	0
1	1	0	0	0	0
1	1	0	0	0	0
2	2	2	1	0	0
0	0	1	0	0	0
0	0	1	0	0	0
0	0	1	0	0	0
1	1	0	0	0	0
0	0	1	0	0	0
2	2	2	1	0	0
0	0	1	0	0	0
1	1	0	0	0	0
1	1	0	0	0	0
3	3	3	1	0	0
1	1	0	0	0	0
0	0	0	1	0	0
0	0	1	0	0	0
2	2	3	0	0	0
0	0	1	0	0	0
1	1	0	0	0	0
1	1	0	0	0	0
0	0	1	0	0	0
1	1	0	0	0	0
2	2	3	0	0	0
1	1	1	1	0	0
3	3	2	0	0	0
3	3	2	0	0	0
0	0	1	0	0	0
1	1	0	0	0	0
0	0	1	0	0	0
0	0	1	0	0	0
2	2	2	1	0	0
2	2	2	1	0	0
0	0	1	0	0	0
2	2	3	0	0	0
0	0	1	0	0	0
1	1	0	0	0	0
3	3	3	1	0	0
1	1	0	0	0	0
0	0	1	0	0	0
1	1	0	0	0	0
0	0	0	1	0	0
1	1	0	0	0	0
1	1	0	0	0	0
1	1	1	1	0	0
0	0	1	0	0	0
0	0	1	0	0	0
3	3	3	1	0	0
0	0	0	1	0	0
1	1	0	0	0	0
0	0	1	0	0	0
0	0	0	1	0	0
3	3	2	0	0	0
2	2	2	1	0	0
1	1	0	0	0	0
0	0	1	0	0	0
0	0	1	0	0	0
0	0	1	0	0	0
3	3	3	1	0	0
0	0	1	0	0	0
1	1	0	0	0	0
0	0	1	0	0	0
3	3	2	0	0	0
0	0	1	0	0	0
0	0	1	0	0	0
0	0	1	0	0	0
0	0	0	1	0	0
1	1	0	0	0	0
3	3	3	1	0	0
1	1	0	0	0	0
1	1	0	0	0	0
2	2	3	0	0	0
2	2	2	1	0	0
1	1	1	1	0	0
0	0	1	0	0	0
1	1	0	0	0	0
1	1	0	0	0	0
1	1	1	1	0	0
1	1	0	0	0	0
0	0	1	0	0	0
1	1	0	0	0	0
2	2	3	0	0	0
1	1	0	0	0	0
1	1	0	0	0	0
1	1	0	0	0	0
0	0	1	0	0	0
0	0	1	0	0	0
1	1	0	0	0	0
2	2	2	1	0	0
0	0	1	0	0	0
1	1	0	0	0	0
2	2	2	1	0	0
0	0	0	1	0	0
1	1	0	0	0	0
0	0	1	0	0	0
1	1	1	1	0	0
1	1	1	1	0	0
2	2	3	0	0	0
0	0	1	0	0	0
1	1	0	0	0	0
0	0	1	0	0	0
0	0	0	1	0	0
1	1	0	0	0	0
3	3	2	0	0	0
0	0	1	0	0	0
3	3	3	1	0	0
3	3	2	0	0	0
0	0	1	0	0	0
0	0	1	0	0	0
1	1	0	0	0	0
3	3	3	1	0	0
2	2	3	0	0	0
1	1	0	0	0	0
1	1	0	0	0	0
0	0	1	0	0	0
0	0	0	1	1	0
3	3	2	0	1	0
2	2	3	0	1	0
0	0	0	1	1	0
1	1	1	1	1	0
3	3	3	1	1	0
0	0	0	1	1	0
1	1	1	1	1	0
2	2	2	1	1	0
3	3	2	0	1	0
0	0	0	1	1	0
2	2	3	0	1	0
1	1	0	0	1	0
0	0	0	1	1	0
0	0	1	0	1	0
1	1	1	1	1	0
1	1	1	1	1	0
1	1	0	0	1	0
1	1	1	1	1	0
1	1	1	1	1	0
2	2	2	1	1	0
1	1	1	1	1	0
1	1	1	1	1	0
3	3	3	1	1	0
1	1	1	1	1	0
0	0	0	1	1	0
0	0	0	1	1	0
0	0	0	1	1	0
0	0	0	1	1	0
1	1	1	1	1	0
0	0	1	0	1	0
0	0	0	1	1	0
1	1	1	1	1	0
0	0	1	0	1	0
0	0	0	1	1	0
0	0	0	1	1	0
1	1	1	1	1	0
3	3	3	1	1	0
1	1	1	1	1	0
0	0	0	1	1	0
0	0	0	1	1	0
1	1	1	1	1	0
3	3	2	0	1	0
0	0	0	1	1	0
2	2	3	0	1	0
0	0	0	1	1	0
1	1	1	1	1	0
2	2	2	1	1	0
0	0	1	0	1	0
1	1	1	1	1	0
1	1	1	1	1	0
0	0	0	1	1	0
0	0	0	1	1	0
1	1	0	0	1	0
1	1	1	1	1	0
0	0	0	1	1	0
2	2	3	0	1	0
3	3	2	0	1	0
3	3	3	1	1	0
1	1	1	1	1	0
0	0	0	1	1	0
2	2	2	1	1	0
1	1	0	0	1	0
1	1	1	1	1	0
0	0	0	1	1	0
0	0	0	1	1	0
1	1	1	1	1	0
1	1	1	1	1	0
3	3	2	0	1	0
0	0	0	1	1	0
0	0	0	1	1	0
1	1	0	0	1	0
2	2	2	1	1	0
0	0	1	0	1	0
3	3	3	1	1	0
0	0	0	1	1	0
0	0	0	1	1	0
0	0	0	1	1	0
3	3	2	0	1	0
1	1	1	1	1	0
1	1	1	1	1	0
3	3	3	1	1	0
1	1	1	1	1	0
0	0	0	1	1	0
1	1	1	1	1	0
1	1	0	0	1	0
0	0	0	1	1	0
1	1	1	1	1	0
2	2	3	0	1	0
1	1	1	1	1	0
1	1	1	1	1	0
0	0	1	0	1	0
0	0	0	1	1	0
2	2	3	0	1	0
1	1	1	1	1	0
2	2	2	1	1	0
0	0	0	1	1	0
2	2	3	0	1	0
1	1	1	1	1	0
1	1	1	1	1	0
1	1	1	1	1	0
3	3	2	0	1	0
2	2	2	1	1	0
1	1	0	0	1	0
0	0	0	1	1	0
0	0	1	0	1	0
1	1	1	1	1	0
0	0	0	1	1	0
0	0	1	0	1	0
1	1	1	1	1	0
1	1	1	1	1	0
2	2	2	1	1	0
1	1	1	1	1	0
0	0	0	1	1	0
0	0	0	1	1	0
0	0	0	1	1	0
2	2	3	0	1	0
0	0	0	1	1	0
1	1	1	1	1	0
3	3	2	0	1	0
0	0	0	1	1	0
1	1	1	1	1	0
3	3	3	1	1	0
1	1	1	1	1	0
0	0	0	1	1	0
1	1	0	0	1	0
0	0	0	1	1	0
3	3	3	1	1	0
2	2	3	0	1	0
1	1	1	1	1	0
3	3	3	1	1	0
0	0	0	1	1	0
1	1	0	0	1	0
2	2	3	0	1	0
2	2	2	1	1	0
1	1	1	1	1	0
0	0	0	1	1	0
0	0	0	1	1	0
0	0	0	1	1	0
0	0	0	1	1	0
1	1	1	1	1	0
3	3	3	1	1	0
1	1	1	1	1	0
3	3	2	0	1	0
0	0	1	0	1	0
1	1	1	1	1	0
1	1	1	1	1	0
0	0	0	1	1	0
1	1	1	1	1	0
0	0	0	1	1	0
0	0	0	1	1	0
2	2	2	1	1	0
1	1	1	1	1	0
1	1	1	1	1	0
1	1	1	1	1	0
0	0	0	1	1	0
0	0	1	0	1	0
1	1	0	0	1	0
3	3	2	0	1	0
0	0	0	1	1	0
END_OF_FILE
